# Supplementary material for: CSE-Induced ER-Mitochondria Crosstalk Promotes Oxidative Stress and Impairs Bronchial Contractile Response
Source: Antioxidants (Basel). 2025 Jun 10;14(6):703. doi: 10.3390/antiox14060703 (PMC12189939; doi:10.3390/antiox14060703)
Supplement: Supplementary file 1 [file antioxidants-14-00703-s001.zip]

Archive with 1 entries (1 files):
- antioxidants-3663010-supplementary.pdf
